# Supplementary material for: Enhancing blockchain technology adoption in governmental operations: A comprehensive framework for user adoption
Source: PLoS One. 2026 Jul 6;21(7):e0352781. doi: 10.1371/journal.pone.0352781 (PMC13336220; doi:10.1371/journal.pone.0352781)
Supplement: S3 Data — (XLSX) [file pone.0352781.s003.xlsx]

## Sheet: Sheet1
Respondant	Blockchain technology will improve the efficiency of government processes.	Blockchain adoption will reduce operational costs in our department.	Blockchain will enhance the productivity of government functions.	Blockchain will introduce greater flexibility to governmental operations.	Blockchain technology aligns with the existing workflow in my department.	I would implement blockchain if it meets the specific needs of my department.	Blockchain fits well with our current governmental operations.	Blockchain technology may not be compatible with every aspect of our operations.	Support from senior management is crucial for Blockchain technology adoption in our department.	Decisions to adopt Blockchain technology are heavily influenced by higher-level authorities.	Senior management must be involved in decision-making regarding Blockchain adoption.	The role of senior officials is vital in reviewing recommendations for Blockchain adoption.	As a decision-maker, I would prefer Blockchain technology for our department.	Larger ministries and departments will benefit more from Blockchain due to their ability to invest.	Smaller departments could adopt Blockchain through a pay-per-use model.	Smaller departments may avoid Blockchain technology due to resource constraints.	Financial resources are a significant factor in adopting Blockchain technology in government.	Only financially strong government institutions can afford Blockchain technology.	Larger government bodies are better positioned to adopt Blockchain due to their financial stability.	Financially secure departments should prioritize Blockchain adoption.	Smaller departments may not gain as much from Blockchain technology due to limited budgets.	Blockchain adoption is essential to enhance data accuracy in government services.	Blockchain will improve the efficiency of government operations.	Implementing Blockchain will provide our department with a competitive edge.	Blockchain helps in maintaining control over the data sharing process.	I would adopt Blockchain technology to improve collaboration with external partners.	Our department’s partners are recommending Blockchain adoption.	Blockchain adoption will strengthen trust between our department and external partners.	External partners of our department oppose Blockchain adoption.	Our department’s partners support the decisions made regarding Blockchain.	I would adopt Blockchain technology if it complies with national regulations.	I would implement Blockchain technology if it aligns with our technical guidelines.	Existing regulations are insufficient to safeguard data stored in Blockchain systems.	It is essential that Blockchain systems comply with national laws on data protection	I am confident that Blockchain technology will securely store government data.	Third-party access to government data is a concern when using Blockchain technology.	There is a risk of unauthorized access to government data stored in the cloud through Blockchain.	Traditional IT systems offer better security than Blockchain.	Security concerns significantly influence our decision to adopt Blockchain.	The potential risks of using Blockchain outweigh its benefits.	Our department needs strong technological infrastructure and skilled staff to support Blockchain adoption.	The human resources within the department need sufficient knowledge to adopt Blockchain technology.	Reliable internet connectivity is essential for the effective utilization of Blockchain.	Strong IT resources will improve the efficiency of our governmental systems.	If Blockchain technology is accessible, I intend to adopt it in my department.	I am willing to implement Blockchain technology if it is available.	I plan to use Blockchain technology in future government operations.
1	Agree	Neutral	Agree	Neutral	Neutral	Neutral	Neutral	Neutral	Neutral	Neutral	Neutral	Agree	Neutral	Agree	Neutral	Agree	Neutral	Neutral	Agree	Neutral	Neutral	Neutral	Agree	Agree	Agree	Neutral	Neutral	Neutral	Neutral	Neutral	Neutral	Neutral	Neutral	Neutral	Neutral	Neutral	Neutral	Neutral	Neutral	Neutral	Neutral	Agree	Neutral	Neutral	Neutral	Neutral	Neutral
2	Agree	Neutral	Neutral	Strongly Agree	Neutral	Agree	Neutral	Neutral	Neutral	Agree	Agree	Neutral	Strongly Agree	Agree	Agree	disagree	Strongly Agree	Agree	Agree	Agree	Disagree	Strongly Agree	Agree	Neutral	Agree	Neutral	Neutral	Agree	Neutral	Neutral	Agree	Agree	Neutral	Agree	Agree	Agree	Neutral	Disagree	Neutral	Disagree	Agree	Agree	Agree	Agree	Agree	Agree	Agree
3	Strongly Agree	Neutral	Agree	Agree	Neutral	Strongly Agree	Neutral	Neutral	Agree	Agree	Agree	Agree	Strongly Agree	Agree	Agree	disagree	Disagree	Agree	Agree	Neutral	Agree	Strongly Agree	Agree	Disagree	Agree	Agree	Neutral	Strongly Agree	Neutral	Neutral	Strongly Agree	Strongly Agree	Disagree	Agree	Agree	Agree	Disagree	Disagree	Disagree	Neutral	Agree	Agree	Neutral	Neutral	Agree	Agree	Neutral
4	Neutral	disagree	disagree	disagree	Agree	Agree	Agree	Agree	Strongly Agree	Agree	Strongly Agree	Agree	Agree	Neutral	Disagree	Neutral	Strongly Disagree	Disagree	Disagree	Disagree	Disagree	Agree	Agree	Agree	Agree	Strongly Agree	Agree	Strongly Agree	Agree	Agree	Agree	Neutral	Neutral	Agree	Strongly Agree	Agree	Neutral	Agree	Strongly Agree	Agree	Agree	Strongly Agree	Agree	Agree	Agree	Agree	Agree
5	Neutral	Neutral	Agree	disagree	Agree	Agree	Agree	Neutral	Disagree	Agree	Agree	Agree	Strongly Agree	Neutral	Agree	Neutral	Neutral	Disagree	Neutral	Neutral	Agree	Disagree	Neutral	Agree	Agree	Neutral	Disagree	Agree	Disagree	Agree	Agree	Agree	Neutral	Neutral	Disagree	Disagree	Neutral	Disagree	Disagree	Disagree	Agree	Agree	Agree	Agree	Neutral	Neutral	Neutral
6	Agree	Agree	Strongly Agree	Agree	Disagree	Disagree	Disagree	Neutral	Disagree	Neutral	Disagree	Disagree	Disagree	Neutral	disagree	Neutral	Agree	Neutral	Neutral	Neutral	Strongly Agree	Neutral	Disagree	Disagree	Disagree	Neutral	Agree	Neutral	Agree	Agree	Agree	Neutral	Neutral	Neutral	Neutral	Agree	Neutral	Neutral	Neutral	Neutral	Disagree	Neutral	Neutral	Neutral	Agree	Neutral	Agree
7	Neutral	Agree	Agree	Neutral	Neutral	Agree	Neutral	Agree	Neutral	Neutral	Agree	Agree	Disagree	Agree	Agree	Neutral	Neutral	Neutral	Neutral	Neutral	Neutral	Neutral	Neutral	Neutral	Neutral	Neutral	Neutral	Neutral	Neutral	Neutral	Neutral	Neutral	Neutral	Neutral	Neutral	Neutral	Neutral	Neutral	Neutral	Neutral	Neutral	Neutral	Neutral	Neutral	Neutral	Neutral	Neutral
8	Agree	Agree	Agree	Agree	Agree	Agree	Neutral	Neutral	Neutral	Agree	Agree	Strongly Agree	Strongly Agree	Agree	Neutral	Neutral	Disagree	Neutral	Neutral	Agree	Disagree	Agree	Agree	Agree	Agree	Neutral	Neutral	Agree	Neutral	Agree	Agree	Agree	Agree	Agree	Agree	Agree	Neutral	Disagree	Neutral	Disagree	Agree	Agree	Agree	Agree	Neutral	Agree	Agree
9	Neutral	Agree	Agree	Agree	Neutral	Agree	Agree	Neutral	Disagree	Neutral	Agree	Agree	Agree	Agree	Neutral	disagree	Neutral	Disagree	Neutral	Agree	Neutral	Neutral	Agree	Agree	Agree	Neutral	Disagree	Agree	Disagree	Agree	Agree	Agree	Strongly Agree	Neutral	Neutral	Neutral	Neutral	Disagree	Agree	Neutral	Agree	Agree	Agree	Agree	Agree	Agree	Agree
10	Agree	Agree	Agree	Agree	Agree	Agree	Agree	Agree	Agree	Agree	Agree	Agree	Agree	Agree	Agree	Agree	Disagree	Disagree	Disagree	Disagree	Disagree	Agree	Agree	Agree	Agree	Agree	Agree	Agree	Agree	Agree	Agree	Agree	Agree	Agree	Agree	Agree	Agree	Agree	Agree	Agree	Agree	Agree	Agree	Agree	Agree	Agree	Agree
11	Neutral	Neutral	Neutral	Neutral	Neutral	Neutral	Neutral	Agree	Disagree	Agree	Strongly Agree	Strongly Agree	Neutral	Neutral	Neutral	Agree	Strongly Agree	Agree	Agree	Disagree	Neutral	Neutral	Neutral	Neutral	Neutral	Neutral	Neutral	Agree	Agree	Agree	Neutral	Agree	Agree	Agree	Disagree	Disagree	Strongly Disagree	Strongly Agree	Agree	Agree	Strongly Agree	Strongly Agree	Strongly Agree	Neutral	Neutral	Neutral	Agree
12	Agree	Agree	Agree	Agree	Agree	Neutral	Agree	Neutral	Agree	Agree	Agree	Agree	Agree	Agree	Agree	Neutral	Disagree	Neutral	Neutral	Disagree	Agree	Agree	Agree	Agree	Agree	Agree	Neutral	Agree	Neutral	Neutral	Agree	Agree	Agree	Agree	Disagree	Agree	Disagree	Disagree	Agree	Neutral	Agree	Agree	Agree	Agree	Agree	Agree	Agree
13	Neutral	Agree	Agree	Agree	Neutral	Neutral	Agree	Strongly Agree	Agree	Strongly Agree	Agree	Agree	Strongly Agree	disagree	Agree	Strongly Agree	Strongly Agree	Disagree	Neutral	Neutral	Disagree	Neutral	Agree	Agree	Agree	Neutral	Neutral	Disagree	Disagree	Agree	Agree	Agree	Strongly Agree	Agree	Neutral	Agree	Agree	Disagree	Agree	Agree	Agree	Agree	Agree	Strongly Agree	Agree	Agree	Agree
14	Strongly disagree	Neutral	disagree	Strongly disagree	Strongly Disagree	Disagree	Disagree	Disagree	Strongly Disagree	Disagree	Strongly Disagree	Strongly Disagree	Strongly Disagree	Strongly Disagree	Strongly Disagree	disagree	Agree	Agree	Agree	Strongly Agree	Agree	Strongly Disagree	Strongly Disagree	Disagree	Strongly Disagree	Strongly Disgree	Disagree	Strongly Disgree	Neutral	Neutral	Strongly Disagree	Strongly Disagree	Strongly Disagree	Neutral	Strongly Disagree	Disagree	Strongly Disagree	Disagree	Strongly Disagree	Disagree	Strongly Disagree	Strongly Disagree	Disagree	Neutral	Agree	Agree	Agree
15	Neutral	Neutral	Neutral	Neutral	Neutral	Neutral	Neutral	Neutral	Neutral	Neutral	Neutral	Neutral	Neutral	Neutral	Agree	Neutral	Neutral	Neutral	Neutral	Neutral	Neutral	Neutral	Neutral	Neutral	Neutral	Neutral	Neutral	Neutral	Neutral	Neutral	Neutral	Neutral	Neutral	Neutral	Neutral	Neutral	Neutral	Neutral	Neutral	Neutral	Neutral	Neutral	Neutral	Neutral	Neutral	Neutral	Neutral
16	Neutral	Neutral	Neutral	Agree	Neutral	Agree	Neutral	Agree	Neutral	Agree	Agree	Agree	Agree	Agree	Agree	Neutral	Agree	Neutral	Agree	Neutral	Disagree	Agree	Agree	Agree	Agree	Agree	Disagree	Neutral	Neutral	Neutral	Agree	Agree	Strongly Agree	Strongly Agree	Neutral	Strongly Agree	Neutral	Neutral	Neutral	Neutral	Agree	Agree	Strongly Agree	Agree	Agree	Agree	Agree
17	Agree	Agree	Agree	Agree	Agree	Strongly Agree	Agree	Neutral	Agree	Agree	Strongly Agree	Strongly Agree	Agree	Neutral	Agree	disagree	Agree	Neutral	Neutral	Disagree	Agree	Agree	Agree	Agree	Agree	Agree	Neutral	Agree	Neutral	Neutral	Agree	Agree	Neutral	Agree	Agree	Agree	Disagree	Disagree	Agree	Disagree	Agree	Agree	Agree	Agree	Strongly Agree	Strongly Agree	Strongly Agree
18	Agree	Agree	Agree	Agree	Neutral	Agree	Agree	Agree	Neutral	Agree	Strongly Agree	Strongly Agree	Agree	Agree	Agree	Neutral	Agree	Agree	Agree	Agree	Disagree	Disagree	Agree	Agree	Neutral	Agree	Neutral	Neutral	Disagree	Agree	Agree	Agree	Disagree	Agree	Agree	Agree	Agree	Agree	Agree	Disagree	Agree	Agree	Agree	Agree	Agree	Agree	Agree
19	Agree	Agree	Agree	Agree	Agree	Agree	Agree	Neutral	Agree	Strongly Agree	Strongly Agree	Strongly Agree	Neutral	Agree	Agree	Neutral	Agree	Neutral	Agree	Agree	Strongly Disagree	Agree	Agree	Agree	Agree	Agree	Agree	Agree	Agree	Agree	Agree	Agree	Agree	Agree	Agree	Neutral	Neutral	Disagree	Disagree	Disagree	Agree	Strongly Agree	Strongly Agree	Strongly Agree	Agree	Agree	Agree
20	Agree	Agree	Agree	Neutral	Agree	Strongly Agree	Strongly Agree	Agree	Neutral	Agree	Agree	Strongly Agree	Strongly Agree	Agree	Strongly Agree	Agree	Agree	Neutral	Neutral	Neutral	Agree	Agree	Agree	Agree	Agree	Agree	Agree	Strongly Agree	Strongly Agree	Strongly Agree	Agree	Agree	Neutral	Neutral	Neutral	Agree	Strongly Agree	Neutral	Agree	Agree	Strongly Agree	Strongly Agree	Strongly Agree	Strongly Agree	Agree	Agree	Agree
21	Agree	Neutral	Agree	Agree	Agree	Agree	Agree	Neutral	Agree	Agree	Agree	Agree	Agree	Agree	Neutral	disagree	Neutral	Disagree	Neutral	Disagree	Disagree	Agree	Agree	Neutral	Agree	Neutral	Neutral	Neutral	Disagree	Agree	Neutral	Neutral	Disagree	Agree	Agree	Agree	Agree	Disagree	Neutral	Agree	Neutral	Agree	Agree	Agree	Neutral	Neutral	Agree
22	Neutral	Agree	Agree	Neutral	Neutral	Agree	Agree	Neutral	Neutral	Strongly Agree	Strongly Agree	Agree	Agree	Agree	Agree	Neutral	Agree	Disagree	Agree	Neutral	Disagree	Agree	Agree	Agree	Agree	Neutral	Neutral	Agree	Neutral	Neutral	Agree	Agree	Neutral	Agree	Neutral	Agree	Agree	Disagree	Neutral	Neutral	Agree	Agree	Strongly Agree	Strongly Agree	Agree	Agree	Agree
23	Agree	Agree	Neutral	Neutral	Agree	Agree	Agree	Neutral	Agree	Agree	Agree	Agree	Agree	Strongly Agree	Agree	Agree	Agree	Neutral	Agree	Agree	Agree	Agree	Agree	Agree	Agree	Agree	Agree	Agree	Agree	Agree	Agree	Strongly Agree	Strongly Agree	Agree	Agree	Agree	Agree	Disagree	Disagree	Disagree	Strongly Agree	Agree	Neutral	Agree	Agree	Agree	Agree
24	Agree	Agree	Agree	Agree	Agree	Agree	Agree	Disagree	Agree	Agree	Agree	Agree	Agree	Agree	Agree	Agree	Agree	Agree	Agree	Agree	Agree	Agree	Agree	Agree	Agree	Agree	Agree	Agree	Agree	Agree	Agree	Agree	Agree	Agree	Agree	Agree	Agree	Agree	Agree	Agree	Agree	Agree	Agree	Agree	Agree	Agree	Agree
25	Agree	Neutral	Agree	Agree	Agree	Neutral	Agree	Neutral	Agree	Agree	Agree	Agree	Agree	Agree	Agree	Strongly Agree	Agree	Neutral	Neutral	Neutral	Disagree	Agree	Agree	Agree	Agree	Agree	Agree	Neutral	Neutral	Agree	Strongly Agree	Agree	Disagree	Agree	Agree	Disagree	Neutral	Neutral	Agree	Agree	Agree	Agree	Agree	Agree	Agree	Agree	Agree
26	Agree	Agree	Neutral	disagree	Neutral	Agree	Neutral	Agree	Neutral	Agree	Agree	Agree	Agree	Agree	Agree	Neutral	Agree	Agree	Neutral	Neutral	Disagree	Disagree	Agree	Disagree	Agree	Agree	Neutral	Agree	Disagree	Neutral	Agree	Agree	Agree	Neutral	Agree	Agree	Disagree	Disagree	Neutral	Disagree	Agree	Agree	Strongly Agree	Agree	Agree	Agree	Agree
27	Neutral	disagree	Agree	Agree	Disagree	Agree	Agree	Agree	Agree	Agree	Strongly Agree	Strongly Agree	Strongly Agree	Agree	disagree	Agree	Agree	Disagree	Disagree	Disagree	Disagree	Neutral	Agree	Disagree	Agree	Strongly Agree	Strongly Disgree	Strongly Agree	Neutral	Neutral	Strongly Agree	Strongly Agree	Agree	Strongly Agree	Strongly Agree	Strongly Disagree	Agree	Strongly Disagree	Neutral	Neutral	Strongly Agree	Strongly Agree	Strongly Agree	Strongly Agree	Strongly Agree	Strongly Agree	Strongly Agree
28	Neutral	disagree	Neutral	Neutral	Agree	Agree	Agree	Agree	Agree	Agree	Agree	Agree	Strongly Agree	Agree	Agree	Agree	Disagree	Neutral	Neutral	Agree	Agree	Agree	Agree	Agree	Agree	Agree	Agree	Agree	Agree	Agree	Agree	Agree	Agree	Agree	Agree	Agree	Agree	Strongly Disagree	Disagree	Disagree	Neutral	Neutral	Neutral	Neutral	Neutral	Neutral	Neutral
29	Agree	Agree	Agree	Agree	Agree	Agree	Agree	Agree	Neutral	Agree	Neutral	Agree	Agree	Agree	Agree	Neutral	Agree	Disagree	Neutral	Agree	Disagree	Agree	Agree	Agree	Agree	Agree	Agree	Agree	Neutral	Agree	Neutral	Agree	Neutral	Agree	Agree	Strongly Agree	Neutral	Disagree	Neutral	Disagree	Agree	Agree	Agree	Agree	Agree	Agree	Agree
30	Strongly Agree	Strongly Agree	Strongly Agree	Strongly Agree	Strongly Agree	Strongly Agree	Strongly Agree	Disagree	Agree	Strongly Agree	Strongly Agree	Strongly Agree	Strongly Agree	Strongly Agree	Strongly Agree	Neutral	Agree	Neutral	Agree	Agree	Neutral	Strongly Agree	Strongly Agree	Strongly Agree	Strongly Agree	Agree	Agree	Strongly Agree	Strongly Disgree	Agree	Agree	Agree	Strongly Agree	Agree	Strongly Agree	Strongly Disagree	Strongly Disagree	Strongly Disagree	Strongly Disagree	Strongly Disagree	Strongly Agree	Strongly Agree	Strongly Agree	Strongly Agree	Strongly Agree	Strongly Agree	Strongly Agree
31	Agree	Agree	Agree	Agree	Agree	Agree	Agree	Neutral	Agree	Agree	Agree	Neutral	Agree	Agree	Agree	Strongly Agree	Agree	Agree	Agree	Agree	Strongly Agree	Neutral	Agree	Agree	Agree	Agree	Agree	Agree	Strongly Agree	Agree	Agree	Agree	Agree	Agree	Agree	Agree	Disagree	Disagree	Neutral	Strongly Disagree	Agree	Agree	Agree	Agree	Agree	Agree	Agree
32	Agree	Agree	Neutral	Neutral	Agree	Agree	Agree	Agree	Agree	Agree	Agree	Agree	Agree	Agree	Neutral	Neutral	Neutral	Neutral	Neutral	Neutral	Neutral	Agree	Agree	Agree	Agree	Agree	Agree	Agree	Agree	Agree	Agree	Agree	Agree	Agree	Neutral	Neutral	Neutral	Neutral	Neutral	Neutral	Agree	Agree	Agree	Agree	Agree	Agree	Agree
33	Strongly Agree	Strongly Agree	Strongly Agree	Strongly Agree	Strongly Agree	Strongly Agree	Strongly Agree	Agree	Strongly Agree	Agree	Strongly Agree	Strongly Agree	Strongly Agree	Strongly Agree	Agree	disagree	Strongly Agree	Disagree	Disagree	Strongly Agree	Disagree	Strongly Agree	Strongly Agree	Agree	Strongly Agree	Strongly Agree	Neutral	Strongly Agree	Neutral	Neutral	Neutral	Strongly Agree	Agree	Strongly Agree	Neutral	Agree	Agree	Disagree	Agree	Agree	Strongly Agree	Strongly Agree	Strongly Agree	Strongly Agree	Strongly Agree	Strongly Agree	Strongly Agree
34	Agree	Agree	Neutral	Neutral	Strongly Agree	Agree	Strongly Agree	Agree	Agree	Agree	Neutral	Agree	Neutral	Neutral	Neutral	Agree	Neutral	Agree	Neutral	Agree	Neutral	Agree	Agree	Agree	Neutral	Agree	Agree	Strongly Agree	Agree	Strongly Agree	Agree	Agree	Agree	Strongly Agree	Agree	Agree	Strongly Agree	Agree	Strongly Agree	Agree	Strongly Agree	Agree	Strongly Agree	Strongly Agree	Strongly Agree	Strongly Agree	Strongly Agree
35	Strongly Agree	Neutral	Agree	Agree	Neutral	Strongly Agree	Neutral	Neutral	Agree	Agree	Agree	Agree	Strongly Agree	Agree	Agree	disagree	Disagree	Agree	Agree	Neutral	Agree	Strongly Agree	Agree	Disagree	Agree	Agree	Neutral	Strongly Agree	Neutral	Neutral	Strongly Agree	Strongly Agree	Disagree	Agree	Agree	Agree	Disagree	Disagree	Disagree	Neutral	Agree	Agree	Neutral	Neutral	Agree	Agree	Neutral
36	Neutral	disagree	disagree	disagree	Agree	Agree	Agree	Agree	Strongly Agree	Agree	Strongly Agree	Agree	Agree	Neutral	Disagree	Neutral	Strongly Disagree	Disagree	Disagree	Disagree	Disagree	Agree	Agree	Agree	Agree	Strongly Agree	Agree	Strongly Agree	Agree	Agree	Agree	Neutral	Neutral	Agree	Strongly Agree	Agree	Neutral	Agree	Strongly Agree	Agree	Agree	Strongly Agree	Agree	Agree	Agree	Agree	Agree
37	Neutral	Neutral	Agree	disagree	Agree	Agree	Agree	Neutral	Disagree	Agree	Agree	Agree	Strongly Agree	Neutral	Agree	Neutral	Neutral	Disagree	Neutral	Neutral	Agree	Disagree	Neutral	Agree	Agree	Neutral	Disagree	Agree	Disagree	Agree	Agree	Agree	Neutral	Neutral	Disagree	Disagree	Neutral	Disagree	Disagree	Disagree	Agree	Agree	Agree	Agree	Neutral	Neutral	Neutral
38	Agree	Agree	Strongly Agree	Agree	Disagree	Disagree	Disagree	Neutral	Disagree	Neutral	Disagree	Disagree	Disagree	Neutral	disagree	Neutral	Agree	Neutral	Neutral	Neutral	Strongly Agree	Neutral	Disagree	Disagree	Disagree	Neutral	Agree	Neutral	Agree	Agree	Agree	Neutral	Neutral	Neutral	Neutral	Agree	Neutral	Neutral	Neutral	Neutral	Disagree	Neutral	Neutral	Neutral	Agree	Neutral	Agree
39	Agree	Agree	Agree	Agree	Agree	Neutral	Agree	Neutral	Agree	Agree	Agree	Agree	Agree	Agree	Agree	Neutral	Disagree	Neutral	Neutral	Disagree	Agree	Agree	Agree	Agree	Agree	Agree	Neutral	Agree	Neutral	Neutral	Agree	Agree	Agree	Agree	Disagree	Agree	Disagree	Disagree	Agree	Neutral	Agree	Agree	Agree	Agree	Agree	Agree	Agree
40	Neutral	Agree	Agree	Agree	Neutral	Neutral	Agree	Strongly Agree	Agree	Strongly Agree	Agree	Agree	Strongly Agree	disagree	Agree	Strongly Agree	Strongly Agree	Disagree	Neutral	Neutral	Disagree	Neutral	Agree	Agree	Agree	Neutral	Neutral	Disagree	Disagree	Agree	Agree	Agree	Strongly Agree	Agree	Neutral	Agree	Agree	Disagree	Agree	Agree	Agree	Agree	Agree	Strongly Agree	Agree	Agree	Agree
41	Strongly disagree	Neutral	disagree	Strongly disagree	Strongly Disagree	Disagree	Disagree	Disagree	Strongly Disagree	Disagree	Strongly Disagree	Strongly Disagree	Strongly Disagree	Strongly Disagree	Strongly Disagree	disagree	Agree	Agree	Agree	Strongly Agree	Agree	Strongly Disagree	Strongly Disagree	Disagree	Strongly Disagree	Strongly Disgree	Disagree	Strongly Disgree	Neutral	Neutral	Strongly Disagree	Strongly Disagree	Strongly Disagree	Neutral	Strongly Disagree	Disagree	Strongly Disagree	Disagree	Strongly Disagree	Disagree	Strongly Disagree	Strongly Disagree	Disagree	Neutral	Agree	Agree	Agree
42	Neutral	Neutral	Neutral	Neutral	Neutral	Neutral	Neutral	Neutral	Neutral	Neutral	Neutral	Neutral	Neutral	Neutral	Agree	Neutral	Neutral	Neutral	Neutral	Neutral	Neutral	Neutral	Neutral	Neutral	Neutral	Neutral	Neutral	Neutral	Neutral	Neutral	Neutral	Neutral	Neutral	Neutral	Neutral	Neutral	Neutral	Neutral	Neutral	Neutral	Neutral	Neutral	Neutral	Neutral	Neutral	Neutral	Neutral
43	Neutral	Neutral	Neutral	Agree	Neutral	Agree	Neutral	Agree	Neutral	Agree	Agree	Agree	Agree	Agree	Agree	Neutral	Agree	Neutral	Agree	Neutral	Disagree	Agree	Agree	Agree	Agree	Agree	Disagree	Neutral	Neutral	Neutral	Agree	Agree	Strongly Agree	Strongly Agree	Neutral	Strongly Agree	Neutral	Neutral	Neutral	Neutral	Agree	Agree	Strongly Agree	Agree	Agree	Agree	Agree
44	Agree	Agree	Agree	Agree	Agree	Strongly Agree	Agree	Neutral	Agree	Agree	Strongly Agree	Strongly Agree	Agree	Neutral	Agree	disagree	Agree	Neutral	Neutral	Disagree	Agree	Agree	Agree	Agree	Agree	Agree	Neutral	Agree	Neutral	Neutral	Agree	Agree	Neutral	Agree	Agree	Agree	Disagree	Disagree	Agree	Disagree	Agree	Agree	Agree	Agree	Strongly Agree	Strongly Agree	Strongly Agree
45	Agree	Agree	Agree	Agree	Neutral	Agree	Agree	Agree	Neutral	Agree	Strongly Agree	Strongly Agree	Agree	Agree	Agree	Neutral	Agree	Agree	Agree	Agree	Disagree	Disagree	Agree	Agree	Neutral	Agree	Neutral	Neutral	Disagree	Agree	Agree	Agree	Disagree	Agree	Agree	Agree	Agree	Agree	Agree	Disagree	Agree	Agree	Agree	Agree	Agree	Agree	Agree
46	Agree	Agree	Agree	Agree	Agree	Agree	Agree	Neutral	Agree	Strongly Agree	Strongly Agree	Strongly Agree	Neutral	Agree	Agree	Neutral	Agree	Neutral	Agree	Agree	Strongly Disagree	Agree	Agree	Agree	Agree	Agree	Agree	Agree	Agree	Agree	Agree	Agree	Agree	Agree	Agree	Neutral	Neutral	Disagree	Disagree	Disagree	Agree	Strongly Agree	Strongly Agree	Strongly Agree	Agree	Agree	Agree
47	Agree	Agree	Agree	Neutral	Agree	Strongly Agree	Strongly Agree	Agree	Neutral	Agree	Agree	Strongly Agree	Strongly Agree	Agree	Strongly Agree	Agree	Agree	Neutral	Neutral	Neutral	Agree	Agree	Agree	Agree	Agree	Agree	Agree	Strongly Agree	Strongly Agree	Strongly Agree	Agree	Agree	Neutral	Neutral	Neutral	Agree	Strongly Agree	Neutral	Agree	Agree	Strongly Agree	Strongly Agree	Strongly Agree	Strongly Agree	Agree	Agree	Agree
48	Agree	Agree	Agree	Agree	Agree	Agree	Agree	Neutral	Agree	Strongly Agree	Strongly Agree	Strongly Agree	Neutral	Agree	Agree	Neutral	Agree	Neutral	Agree	Agree	Strongly Disagree	Agree	Agree	Agree	Agree	Agree	Agree	Agree	Agree	Agree	Agree	Agree	Agree	Agree	Agree	Neutral	Neutral	Disagree	Disagree	Disagree	Agree	Strongly Agree	Strongly Agree	Strongly Agree	Agree	Agree	Agree
49	Agree	Agree	Agree	Neutral	Agree	Strongly Agree	Strongly Agree	Agree	Neutral	Agree	Agree	Strongly Agree	Strongly Agree	Agree	Strongly Agree	Agree	Agree	Neutral	Neutral	Neutral	Agree	Agree	Agree	Agree	Agree	Agree	Agree	Strongly Agree	Strongly Agree	Strongly Agree	Agree	Agree	Neutral	Neutral	Neutral	Agree	Strongly Agree	Neutral	Agree	Agree	Strongly Agree	Strongly Agree	Strongly Agree	Strongly Agree	Agree	Agree	Agree
50	Agree	Neutral	Agree	Agree	Agree	Agree	Agree	Neutral	Agree	Agree	Agree	Agree	Agree	Agree	Neutral	disagree	Neutral	Disagree	Neutral	Disagree	Disagree	Agree	Agree	Neutral	Agree	Neutral	Neutral	Neutral	Disagree	Agree	Neutral	Neutral	Disagree	Agree	Agree	Agree	Agree	Disagree	Neutral	Agree	Neutral	Agree	Agree	Agree	Neutral	Neutral	Agree
51	Neutral	Agree	Agree	Neutral	Neutral	Agree	Agree	Neutral	Neutral	Strongly Agree	Strongly Agree	Agree	Agree	Agree	Agree	Neutral	Agree	Disagree	Agree	Neutral	Disagree	Agree	Agree	Agree	Agree	Neutral	Neutral	Agree	Neutral	Neutral	Agree	Agree	Neutral	Agree	Neutral	Agree	Agree	Disagree	Neutral	Neutral	Agree	Agree	Strongly Agree	Strongly Agree	Agree	Agree	Agree
52	Agree	Agree	Neutral	Neutral	Agree	Agree	Agree	Neutral	Agree	Agree	Agree	Agree	Agree	Strongly Agree	Agree	Agree	Agree	Neutral	Agree	Agree	Agree	Agree	Agree	Agree	Agree	Agree	Agree	Agree	Agree	Agree	Agree	Strongly Agree	Strongly Agree	Agree	Agree	Agree	Agree	Disagree	Disagree	Disagree	Strongly Agree	Agree	Neutral	Agree	Agree	Agree	Agree
53	Neutral	Agree	Agree	Neutral	Neutral	Agree	Neutral	Agree	Neutral	Neutral	Agree	Agree	Disagree	Agree	Agree	Neutral	Neutral	Neutral	Neutral	Neutral	Neutral	Neutral	Neutral	Neutral	Neutral	Neutral	Neutral	Neutral	Neutral	Neutral	Neutral	Neutral	Neutral	Neutral	Neutral	Neutral	Neutral	Neutral	Neutral	Neutral	Neutral	Neutral	Neutral	Neutral	Neutral	Neutral	Neutral
54	Agree	Agree	Agree	Agree	Agree	Agree	Neutral	Neutral	Neutral	Agree	Agree	Strongly Agree	Strongly Agree	Agree	Neutral	Neutral	Disagree	Neutral	Neutral	Agree	Disagree	Agree	Agree	Agree	Agree	Neutral	Neutral	Agree	Neutral	Agree	Agree	Agree	Agree	Agree	Agree	Agree	Neutral	Disagree	Neutral	Disagree	Agree	Agree	Agree	Agree	Neutral	Agree	Agree
55	Neutral	Agree	Agree	Agree	Neutral	Agree	Agree	Neutral	Disagree	Neutral	Agree	Agree	Agree	Agree	Neutral	disagree	Neutral	Disagree	Neutral	Agree	Neutral	Neutral	Agree	Agree	Agree	Neutral	Disagree	Agree	Disagree	Agree	Agree	Agree	Strongly Agree	Neutral	Neutral	Neutral	Neutral	Disagree	Agree	Neutral	Agree	Agree	Agree	Agree	Agree	Agree	Agree
56	Agree	Agree	Agree	Agree	Agree	Agree	Agree	Agree	Agree	Agree	Agree	Agree	Agree	Agree	Agree	Agree	Disagree	Disagree	Disagree	Disagree	Disagree	Agree	Agree	Agree	Agree	Agree	Agree	Agree	Agree	Agree	Agree	Agree	Agree	Agree	Agree	Agree	Agree	Agree	Agree	Agree	Agree	Agree	Agree	Agree	Agree	Agree	Agree
57	Neutral	Agree	Agree	Agree	Neutral	Neutral	Agree	Strongly Agree	Agree	Strongly Agree	Agree	Agree	Strongly Agree	disagree	Agree	Strongly Agree	Strongly Agree	Disagree	Neutral	Neutral	Disagree	Neutral	Agree	Agree	Agree	Neutral	Neutral	Disagree	Disagree	Agree	Agree	Agree	Strongly Agree	Agree	Neutral	Agree	Agree	Disagree	Agree	Agree	Agree	Agree	Agree	Strongly Agree	Agree	Agree	Agree
58	Strongly disagree	Neutral	disagree	Strongly disagree	Strongly Disagree	Disagree	Disagree	Disagree	Strongly Disagree	Disagree	Strongly Disagree	Strongly Disagree	Strongly Disagree	Strongly Disagree	Strongly Disagree	disagree	Agree	Agree	Agree	Strongly Agree	Agree	Strongly Disagree	Strongly Disagree	Disagree	Strongly Disagree	Strongly Disgree	Disagree	Strongly Disgree	Neutral	Neutral	Strongly Disagree	Strongly Disagree	Strongly Disagree	Neutral	Strongly Disagree	Disagree	Strongly Disagree	Disagree	Strongly Disagree	Disagree	Strongly Disagree	Strongly Disagree	Disagree	Neutral	Agree	Agree	Agree
59	Neutral	Neutral	Neutral	Neutral	Neutral	Neutral	Neutral	Neutral	Neutral	Neutral	Neutral	Neutral	Neutral	Neutral	Agree	Neutral	Neutral	Neutral	Neutral	Neutral	Neutral	Neutral	Neutral	Neutral	Neutral	Neutral	Neutral	Neutral	Neutral	Neutral	Neutral	Neutral	Neutral	Neutral	Neutral	Neutral	Neutral	Neutral	Neutral	Neutral	Neutral	Neutral	Neutral	Neutral	Neutral	Neutral	Neutral
60	Neutral	Neutral	Neutral	Agree	Neutral	Agree	Neutral	Agree	Neutral	Agree	Agree	Agree	Agree	Agree	Agree	Neutral	Agree	Neutral	Agree	Neutral	Disagree	Agree	Agree	Agree	Agree	Agree	Disagree	Neutral	Neutral	Neutral	Agree	Agree	Strongly Agree	Strongly Agree	Neutral	Strongly Agree	Neutral	Neutral	Neutral	Neutral	Agree	Agree	Strongly Agree	Agree	Agree	Agree	Agree
61	Agree	Agree	Agree	Agree	Agree	Strongly Agree	Agree	Neutral	Agree	Agree	Strongly Agree	Strongly Agree	Agree	Neutral	Agree	disagree	Agree	Neutral	Neutral	Disagree	Agree	Agree	Agree	Agree	Agree	Agree	Neutral	Agree	Neutral	Neutral	Agree	Agree	Neutral	Agree	Agree	Agree	Disagree	Disagree	Agree	Disagree	Agree	Agree	Agree	Agree	Strongly Agree	Strongly Agree	Strongly Agree
62	Agree	Agree	Agree	Agree	Neutral	Agree	Agree	Agree	Neutral	Agree	Strongly Agree	Strongly Agree	Agree	Agree	Agree	Neutral	Agree	Agree	Agree	Agree	Disagree	Disagree	Agree	Agree	Neutral	Agree	Neutral	Neutral	Disagree	Agree	Agree	Agree	Disagree	Agree	Agree	Agree	Agree	Agree	Agree	Disagree	Agree	Agree	Agree	Agree	Agree	Agree	Agree
63	Agree	Agree	Agree	Agree	Agree	Agree	Agree	Neutral	Agree	Strongly Agree	Strongly Agree	Strongly Agree	Neutral	Agree	Agree	Neutral	Agree	Neutral	Agree	Agree	Strongly Disagree	Agree	Agree	Agree	Agree	Agree	Agree	Agree	Agree	Agree	Agree	Agree	Agree	Agree	Agree	Neutral	Neutral	Disagree	Disagree	Disagree	Agree	Strongly Agree	Strongly Agree	Strongly Agree	Agree	Agree	Agree
64	Agree	Agree	Agree	Neutral	Agree	Strongly Agree	Strongly Agree	Agree	Neutral	Agree	Agree	Strongly Agree	Strongly Agree	Agree	Strongly Agree	Agree	Agree	Neutral	Neutral	Neutral	Agree	Agree	Agree	Agree	Agree	Agree	Agree	Strongly Agree	Strongly Agree	Strongly Agree	Agree	Agree	Neutral	Neutral	Neutral	Agree	Strongly Agree	Neutral	Agree	Agree	Strongly Agree	Strongly Agree	Strongly Agree	Strongly Agree	Agree	Agree	Agree
65	Agree	Agree	Agree	Agree	Agree	Agree	Agree	Neutral	Agree	Strongly Agree	Strongly Agree	Strongly Agree	Neutral	Agree	Agree	Neutral	Agree	Neutral	Agree	Agree	Strongly Disagree	Agree	Agree	Agree	Agree	Agree	Agree	Agree	Agree	Agree	Agree	Agree	Agree	Agree	Agree	Neutral	Neutral	Disagree	Disagree	Disagree	Agree	Strongly Agree	Strongly Agree	Strongly Agree	Agree	Agree	Agree
66	Agree	Agree	Agree	Neutral	Agree	Strongly Agree	Strongly Agree	Agree	Neutral	Agree	Agree	Strongly Agree	Strongly Agree	Agree	Strongly Agree	Agree	Agree	Neutral	Neutral	Neutral	Agree	Agree	Agree	Agree	Agree	Agree	Agree	Strongly Agree	Strongly Agree	Strongly Agree	Agree	Agree	Neutral	Neutral	Neutral	Agree	Strongly Agree	Neutral	Agree	Agree	Strongly Agree	Strongly Agree	Strongly Agree	Strongly Agree	Agree	Agree	Agree
67	Strongly Agree	Strongly Agree	Strongly Agree	Strongly Agree	Strongly Agree	Strongly Agree	Strongly Agree	Agree	Strongly Agree	Agree	Strongly Agree	Strongly Agree	Strongly Agree	Strongly Agree	Agree	disagree	Strongly Agree	Disagree	Disagree	Strongly Agree	Disagree	Strongly Agree	Strongly Agree	Agree	Strongly Agree	Strongly Agree	Neutral	Strongly Agree	Neutral	Neutral	Neutral	Strongly Agree	Agree	Strongly Agree	Neutral	Agree	Agree	Disagree	Agree	Agree	Strongly Agree	Strongly Agree	Strongly Agree	Strongly Agree	Strongly Agree	Strongly Agree	Strongly Agree
68	Agree	Agree	Neutral	Neutral	Strongly Agree	Agree	Strongly Agree	Agree	Agree	Agree	Neutral	Agree	Neutral	Neutral	Neutral	Agree	Neutral	Agree	Neutral	Agree	Neutral	Agree	Agree	Agree	Neutral	Agree	Agree	Strongly Agree	Agree	Strongly Agree	Agree	Agree	Agree	Strongly Agree	Agree	Agree	Strongly Agree	Agree	Strongly Agree	Agree	Strongly Agree	Agree	Strongly Agree	Strongly Agree	Strongly Agree	Strongly Agree	Strongly Agree
69	Strongly Agree	Neutral	Agree	Agree	Neutral	Strongly Agree	Neutral	Neutral	Agree	Agree	Agree	Agree	Strongly Agree	Agree	Agree	disagree	Disagree	Agree	Agree	Neutral	Agree	Strongly Agree	Agree	Disagree	Agree	Agree	Neutral	Strongly Agree	Neutral	Neutral	Strongly Agree	Strongly Agree	Disagree	Agree	Agree	Agree	Disagree	Disagree	Disagree	Neutral	Agree	Agree	Neutral	Neutral	Agree	Agree	Neutral
70	Neutral	disagree	disagree	disagree	Agree	Agree	Agree	Agree	Strongly Agree	Agree	Strongly Agree	Agree	Agree	Neutral	Disagree	Neutral	Strongly Disagree	Disagree	Disagree	Disagree	Disagree	Agree	Agree	Agree	Agree	Strongly Agree	Agree	Strongly Agree	Agree	Agree	Agree	Neutral	Neutral	Agree	Strongly Agree	Agree	Neutral	Agree	Strongly Agree	Agree	Agree	Strongly Agree	Agree	Agree	Agree	Agree	Agree
71	Agree	Neutral	Neutral	Strongly Agree	Neutral	Agree	Neutral	Neutral	Neutral	Agree	Agree	Neutral	Strongly Agree	Agree	Agree	disagree	Strongly Agree	Agree	Agree	Agree	Disagree	Strongly Agree	Agree	Neutral	Agree	Neutral	Neutral	Agree	Neutral	Neutral	Agree	Agree	Neutral	Agree	Agree	Agree	Neutral	Disagree	Neutral	Disagree	Agree	Agree	Agree	Agree	Agree	Agree	Agree
72	Strongly Agree	Neutral	Agree	Agree	Neutral	Strongly Agree	Neutral	Neutral	Agree	Agree	Agree	Agree	Strongly Agree	Agree	Agree	disagree	Disagree	Agree	Agree	Neutral	Agree	Strongly Agree	Agree	Disagree	Agree	Agree	Neutral	Strongly Agree	Neutral	Neutral	Strongly Agree	Strongly Agree	Disagree	Agree	Agree	Agree	Disagree	Disagree	Disagree	Neutral	Agree	Agree	Neutral	Neutral	Agree	Agree	Neutral
73	Neutral	disagree	disagree	disagree	Agree	Agree	Agree	Agree	Strongly Agree	Agree	Strongly Agree	Agree	Agree	Neutral	Disagree	Neutral	Strongly Disagree	Disagree	Disagree	Disagree	Disagree	Agree	Agree	Agree	Agree	Strongly Agree	Agree	Strongly Agree	Agree	Agree	Agree	Neutral	Neutral	Agree	Strongly Agree	Agree	Neutral	Agree	Strongly Agree	Agree	Agree	Strongly Agree	Agree	Agree	Agree	Agree	Agree
74	Neutral	Neutral	Agree	disagree	Agree	Agree	Agree	Neutral	Disagree	Agree	Agree	Agree	Strongly Agree	Neutral	Agree	Neutral	Neutral	Disagree	Neutral	Neutral	Agree	Disagree	Neutral	Agree	Agree	Neutral	Disagree	Agree	Disagree	Agree	Agree	Agree	Neutral	Neutral	Disagree	Disagree	Neutral	Disagree	Disagree	Disagree	Agree	Agree	Agree	Agree	Neutral	Neutral	Neutral
75	Agree	Agree	Strongly Agree	Agree	Disagree	Disagree	Disagree	Neutral	Disagree	Neutral	Disagree	Disagree	Disagree	Neutral	disagree	Neutral	Agree	Neutral	Neutral	Neutral	Strongly Agree	Neutral	Disagree	Disagree	Disagree	Neutral	Agree	Neutral	Agree	Agree	Agree	Neutral	Neutral	Neutral	Neutral	Agree	Neutral	Neutral	Neutral	Neutral	Disagree	Neutral	Neutral	Neutral	Agree	Neutral	Agree
76	Agree	Neutral	Agree	Neutral	Neutral	Neutral	Neutral	Neutral	Neutral	Neutral	Neutral	Agree	Neutral	Agree	Neutral	Agree	Neutral	Neutral	Agree	Neutral	Neutral	Neutral	Agree	Agree	Agree	Neutral	Neutral	Neutral	Neutral	Neutral	Neutral	Neutral	Neutral	Neutral	Neutral	Neutral	Neutral	Neutral	Neutral	Neutral	Neutral	Agree	Neutral	Neutral	Neutral	Neutral	Neutral
77	Agree	Neutral	Neutral	Strongly Agree	Neutral	Agree	Neutral	Neutral	Neutral	Agree	Agree	Neutral	Strongly Agree	Agree	Agree	disagree	Strongly Agree	Agree	Agree	Agree	Disagree	Strongly Agree	Agree	Neutral	Agree	Neutral	Neutral	Agree	Neutral	Neutral	Agree	Agree	Neutral	Agree	Agree	Agree	Neutral	Disagree	Neutral	Disagree	Agree	Agree	Agree	Agree	Agree	Agree	Agree
78	Strongly Agree	Neutral	Agree	Agree	Neutral	Strongly Agree	Neutral	Neutral	Agree	Agree	Agree	Agree	Strongly Agree	Agree	Agree	disagree	Disagree	Agree	Agree	Neutral	Agree	Strongly Agree	Agree	Disagree	Agree	Agree	Neutral	Strongly Agree	Neutral	Neutral	Strongly Agree	Strongly Agree	Disagree	Agree	Agree	Agree	Disagree	Disagree	Disagree	Neutral	Agree	Agree	Neutral	Neutral	Agree	Agree	Neutral
79	Neutral	disagree	disagree	disagree	Agree	Agree	Agree	Agree	Strongly Agree	Agree	Strongly Agree	Agree	Agree	Neutral	Disagree	Neutral	Strongly Disagree	Disagree	Disagree	Disagree	Disagree	Agree	Agree	Agree	Agree	Strongly Agree	Agree	Strongly Agree	Agree	Agree	Agree	Neutral	Neutral	Agree	Strongly Agree	Agree	Neutral	Agree	Strongly Agree	Agree	Agree	Strongly Agree	Agree	Agree	Agree	Agree	Agree
80	Agree	Agree	Agree	Agree	Agree	Agree	Agree	Agree	Agree	Agree	Agree	Agree	Agree	Agree	Agree	Agree	Disagree	Disagree	Disagree	Disagree	Disagree	Agree	Agree	Agree	Agree	Agree	Agree	Agree	Agree	Agree	Agree	Agree	Agree	Agree	Agree	Agree	Agree	Agree	Agree	Agree	Agree	Agree	Agree	Agree	Agree	Agree	Agree
81	Neutral	Neutral	Neutral	Neutral	Neutral	Neutral	Neutral	Agree	Disagree	Agree	Strongly Agree	Strongly Agree	Neutral	Neutral	Neutral	Agree	Strongly Agree	Agree	Agree	Disagree	Neutral	Neutral	Neutral	Neutral	Neutral	Neutral	Neutral	Agree	Agree	Agree	Neutral	Agree	Agree	Agree	Disagree	Disagree	Strongly Disagree	Strongly Agree	Agree	Agree	Strongly Agree	Strongly Agree	Strongly Agree	Neutral	Neutral	Neutral	Agree
82	Agree	Agree	Agree	Agree	Agree	Neutral	Agree	Neutral	Agree	Agree	Agree	Agree	Agree	Agree	Agree	Neutral	Disagree	Neutral	Neutral	Disagree	Agree	Agree	Agree	Agree	Agree	Agree	Neutral	Agree	Neutral	Neutral	Agree	Agree	Agree	Agree	Disagree	Agree	Disagree	Disagree	Agree	Neutral	Agree	Agree	Agree	Agree	Agree	Agree	Agree
83	Neutral	Agree	Agree	Agree	Neutral	Neutral	Agree	Strongly Agree	Agree	Strongly Agree	Agree	Agree	Strongly Agree	disagree	Agree	Strongly Agree	Strongly Agree	Disagree	Neutral	Neutral	Disagree	Neutral	Agree	Agree	Agree	Neutral	Neutral	Disagree	Disagree	Agree	Agree	Agree	Strongly Agree	Agree	Neutral	Agree	Agree	Disagree	Agree	Agree	Agree	Agree	Agree	Strongly Agree	Agree	Agree	Agree
84	Strongly disagree	Neutral	disagree	Strongly disagree	Strongly Disagree	Disagree	Disagree	Disagree	Strongly Disagree	Disagree	Strongly Disagree	Strongly Disagree	Strongly Disagree	Strongly Disagree	Strongly Disagree	disagree	Agree	Agree	Agree	Strongly Agree	Agree	Strongly Disagree	Strongly Disagree	Disagree	Strongly Disagree	Strongly Disgree	Disagree	Strongly Disgree	Neutral	Neutral	Strongly Disagree	Strongly Disagree	Strongly Disagree	Neutral	Strongly Disagree	Disagree	Strongly Disagree	Disagree	Strongly Disagree	Disagree	Strongly Disagree	Strongly Disagree	Disagree	Neutral	Agree	Agree	Agree
85	Agree	Agree	Agree	Agree	Agree	Agree	Agree	Neutral	Agree	Strongly Agree	Strongly Agree	Strongly Agree	Neutral	Agree	Agree	Neutral	Agree	Neutral	Agree	Agree	Strongly Disagree	Agree	Agree	Agree	Agree	Agree	Agree	Agree	Agree	Agree	Agree	Agree	Agree	Agree	Agree	Neutral	Neutral	Disagree	Disagree	Disagree	Agree	Strongly Agree	Strongly Agree	Strongly Agree	Agree	Agree	Agree
86	Agree	Agree	Agree	Neutral	Agree	Strongly Agree	Strongly Agree	Agree	Neutral	Agree	Agree	Strongly Agree	Strongly Agree	Agree	Strongly Agree	Agree	Agree	Neutral	Neutral	Neutral	Agree	Agree	Agree	Agree	Agree	Agree	Agree	Strongly Agree	Strongly Agree	Strongly Agree	Agree	Agree	Neutral	Neutral	Neutral	Agree	Strongly Agree	Neutral	Agree	Agree	Strongly Agree	Strongly Agree	Strongly Agree	Strongly Agree	Agree	Agree	Agree
87	Strongly Agree	Strongly Agree	Strongly Agree	Strongly Agree	Strongly Agree	Strongly Agree	Strongly Agree	Agree	Strongly Agree	Agree	Strongly Agree	Strongly Agree	Strongly Agree	Strongly Agree	Agree	disagree	Strongly Agree	Disagree	Disagree	Strongly Agree	Disagree	Strongly Agree	Strongly Agree	Agree	Strongly Agree	Strongly Agree	Neutral	Strongly Agree	Neutral	Neutral	Neutral	Strongly Agree	Agree	Strongly Agree	Neutral	Agree	Agree	Disagree	Agree	Agree	Strongly Agree	Strongly Agree	Strongly Agree	Strongly Agree	Strongly Agree	Strongly Agree	Strongly Agree
88	Agree	Agree	Neutral	Neutral	Strongly Agree	Agree	Strongly Agree	Agree	Agree	Agree	Neutral	Agree	Neutral	Neutral	Neutral	Agree	Neutral	Agree	Neutral	Agree	Neutral	Agree	Agree	Agree	Neutral	Agree	Agree	Strongly Agree	Agree	Strongly Agree	Agree	Agree	Agree	Strongly Agree	Agree	Agree	Strongly Agree	Agree	Strongly Agree	Agree	Strongly Agree	Agree	Strongly Agree	Strongly Agree	Strongly Agree	Strongly Agree	Strongly Agree
89	Strongly Agree	Neutral	Agree	Agree	Neutral	Strongly Agree	Neutral	Neutral	Agree	Agree	Agree	Agree	Strongly Agree	Agree	Agree	disagree	Disagree	Agree	Agree	Neutral	Agree	Strongly Agree	Agree	Disagree	Agree	Agree	Neutral	Strongly Agree	Neutral	Neutral	Strongly Agree	Strongly Agree	Disagree	Agree	Agree	Agree	Disagree	Disagree	Disagree	Neutral	Agree	Agree	Neutral	Neutral	Agree	Agree	Neutral
90	Agree	Agree	Agree	Neutral	Agree	Strongly Agree	Strongly Agree	Agree	Neutral	Agree	Agree	Strongly Agree	Strongly Agree	Agree	Strongly Agree	Agree	Agree	Neutral	Neutral	Neutral	Agree	Agree	Agree	Agree	Agree	Agree	Agree	Strongly Agree	Strongly Agree	Strongly Agree	Agree	Agree	Neutral	Neutral	Neutral	Agree	Strongly Agree	Neutral	Agree	Agree	Strongly Agree	Strongly Agree	Strongly Agree	Strongly Agree	Agree	Agree	Agree
91	Agree	Agree	Agree	Agree	Agree	Agree	Agree	Neutral	Agree	Strongly Agree	Strongly Agree	Strongly Agree	Neutral	Agree	Agree	Neutral	Agree	Neutral	Agree	Agree	Strongly Disagree	Agree	Agree	Agree	Agree	Agree	Agree	Agree	Agree	Agree	Agree	Agree	Agree	Agree	Agree	Neutral	Neutral	Disagree	Disagree	Disagree	Agree	Strongly Agree	Strongly Agree	Strongly Agree	Agree	Agree	Agree
92	Agree	Agree	Agree	Neutral	Agree	Strongly Agree	Strongly Agree	Agree	Neutral	Agree	Agree	Strongly Agree	Strongly Agree	Agree	Strongly Agree	Agree	Agree	Neutral	Neutral	Neutral	Agree	Agree	Agree	Agree	Agree	Agree	Agree	Strongly Agree	Strongly Agree	Strongly Agree	Agree	Agree	Neutral	Neutral	Neutral	Agree	Strongly Agree	Neutral	Agree	Agree	Strongly Agree	Strongly Agree	Strongly Agree	Strongly Agree	Agree	Agree	Agree
93	Agree	Agree	Agree	Agree	Agree	Agree	Agree	Agree	Agree	Agree	Agree	Agree	Agree	Agree	Agree	Agree	Disagree	Disagree	Disagree	Disagree	Disagree	Agree	Agree	Agree	Agree	Agree	Agree	Agree	Agree	Agree	Agree	Agree	Agree	Agree	Agree	Agree	Agree	Agree	Agree	Agree	Agree	Agree	Agree	Agree	Agree	Agree	Agree
94	Neutral	Neutral	Neutral	Neutral	Neutral	Neutral	Neutral	Agree	Disagree	Agree	Strongly Agree	Strongly Agree	Neutral	Neutral	Neutral	Agree	Strongly Agree	Agree	Agree	Disagree	Neutral	Neutral	Neutral	Neutral	Neutral	Neutral	Neutral	Agree	Agree	Agree	Neutral	Agree	Agree	Agree	Disagree	Disagree	Strongly Disagree	Strongly Agree	Agree	Agree	Strongly Agree	Strongly Agree	Strongly Agree	Neutral	Neutral	Neutral	Agree
95	Agree	Agree	Agree	Agree	Agree	Neutral	Agree	Neutral	Agree	Agree	Agree	Agree	Agree	Agree	Agree	Neutral	Disagree	Neutral	Neutral	Disagree	Agree	Agree	Agree	Agree	Agree	Agree	Neutral	Agree	Neutral	Neutral	Agree	Agree	Agree	Agree	Disagree	Agree	Disagree	Disagree	Agree	Neutral	Agree	Agree	Agree	Agree	Agree	Agree	Agree
96	Neutral	Agree	Agree	Agree	Neutral	Neutral	Agree	Strongly Agree	Agree	Strongly Agree	Agree	Agree	Strongly Agree	disagree	Agree	Strongly Agree	Strongly Agree	Disagree	Neutral	Neutral	Disagree	Neutral	Agree	Agree	Agree	Neutral	Neutral	Disagree	Disagree	Agree	Agree	Agree	Strongly Agree	Agree	Neutral	Agree	Agree	Disagree	Agree	Agree	Agree	Agree	Agree	Strongly Agree	Agree	Agree	Agree
97	Strongly disagree	Neutral	disagree	Strongly disagree	Strongly Disagree	Disagree	Disagree	Disagree	Strongly Disagree	Disagree	Strongly Disagree	Strongly Disagree	Strongly Disagree	Strongly Disagree	Strongly Disagree	disagree	Agree	Agree	Agree	Strongly Agree	Agree	Strongly Disagree	Strongly Disagree	Disagree	Strongly Disagree	Strongly Disgree	Disagree	Strongly Disgree	Neutral	Neutral	Strongly Disagree	Strongly Disagree	Strongly Disagree	Neutral	Strongly Disagree	Disagree	Strongly Disagree	Disagree	Strongly Disagree	Disagree	Strongly Disagree	Strongly Disagree	Disagree	Neutral	Agree	Agree	Agree
98	Neutral	Neutral	Neutral	Neutral	Neutral	Neutral	Neutral	Neutral	Neutral	Neutral	Neutral	Neutral	Neutral	Neutral	Agree	Neutral	Neutral	Neutral	Neutral	Neutral	Neutral	Neutral	Neutral	Neutral	Neutral	Neutral	Neutral	Neutral	Neutral	Neutral	Neutral	Neutral	Neutral	Neutral	Neutral	Neutral	Neutral	Neutral	Neutral	Neutral	Neutral	Neutral	Neutral	Neutral	Neutral	Neutral	Neutral
99	Agree	Agree	Agree	Agree	Agree	Agree	Agree	Neutral	Agree	Strongly Agree	Strongly Agree	Strongly Agree	Neutral	Agree	Agree	Neutral	Agree	Neutral	Agree	Agree	Strongly Disagree	Agree	Agree	Agree	Agree	Agree	Agree	Agree	Agree	Agree	Agree	Agree	Agree	Agree	Agree	Neutral	Neutral	Disagree	Disagree	Disagree	Agree	Strongly Agree	Strongly Agree	Strongly Agree	Agree	Agree	Agree
100	Agree	Agree	Agree	Neutral	Agree	Strongly Agree	Strongly Agree	Agree	Neutral	Agree	Agree	Strongly Agree	Strongly Agree	Agree	Strongly Agree	Agree	Agree	Neutral	Neutral	Neutral	Agree	Agree	Agree	Agree	Agree	Agree	Agree	Strongly Agree	Strongly Agree	Strongly Agree	Agree	Agree	Neutral	Neutral	Neutral	Agree	Strongly Agree	Neutral	Agree	Agree	Strongly Agree	Strongly Agree	Strongly Agree	Strongly Agree	Agree	Agree	Agree
101	Agree	Neutral	Agree	Agree	Agree	Agree	Agree	Neutral	Agree	Agree	Agree	Agree	Agree	Agree	Neutral	disagree	Neutral	Disagree	Neutral	Disagree	Disagree	Agree	Agree	Neutral	Agree	Neutral	Neutral	Neutral	Disagree	Agree	Neutral	Neutral	Disagree	Agree	Agree	Agree	Agree	Disagree	Neutral	Agree	Neutral	Agree	Agree	Agree	Neutral	Neutral	Agree
102	Neutral	Agree	Agree	Neutral	Neutral	Agree	Agree	Neutral	Neutral	Strongly Agree	Strongly Agree	Agree	Agree	Agree	Agree	Neutral	Agree	Disagree	Agree	Neutral	Disagree	Agree	Agree	Agree	Agree	Neutral	Neutral	Agree	Neutral	Neutral	Agree	Agree	Neutral	Agree	Neutral	Agree	Agree	Disagree	Neutral	Neutral	Agree	Agree	Strongly Agree	Strongly Agree	Agree	Agree	Agree
103	Neutral	Agree	Agree	Agree	Neutral	Neutral	Agree	Strongly Agree	Agree	Strongly Agree	Agree	Agree	Strongly Agree	disagree	Agree	Strongly Agree	Strongly Agree	Disagree	Neutral	Neutral	Disagree	Neutral	Agree	Agree	Agree	Neutral	Neutral	Disagree	Disagree	Agree	Agree	Agree	Strongly Agree	Agree	Neutral	Agree	Agree	Disagree	Agree	Agree	Agree	Agree	Agree	Strongly Agree	Agree	Agree	Agree
104	Strongly disagree	Neutral	disagree	Strongly disagree	Strongly Disagree	Disagree	Disagree	Disagree	Strongly Disagree	Disagree	Strongly Disagree	Strongly Disagree	Strongly Disagree	Strongly Disagree	Strongly Disagree	disagree	Agree	Agree	Agree	Strongly Agree	Agree	Strongly Disagree	Strongly Disagree	Disagree	Strongly Disagree	Strongly Disgree	Disagree	Strongly Disgree	Neutral	Neutral	Strongly Disagree	Strongly Disagree	Strongly Disagree	Neutral	Strongly Disagree	Disagree	Strongly Disagree	Disagree	Strongly Disagree	Disagree	Strongly Disagree	Strongly Disagree	Disagree	Neutral	Agree	Agree	Agree
105	Agree	Agree	Agree	Agree	Agree	Agree	Agree	Neutral	Agree	Strongly Agree	Strongly Agree	Strongly Agree	Neutral	Agree	Agree	Neutral	Agree	Neutral	Agree	Agree	Strongly Disagree	Agree	Agree	Agree	Agree	Agree	Agree	Agree	Agree	Agree	Agree	Agree	Agree	Agree	Agree	Neutral	Neutral	Disagree	Disagree	Disagree	Agree	Strongly Agree	Strongly Agree	Strongly Agree	Agree	Agree	Agree
106	Agree	Agree	Agree	Neutral	Agree	Strongly Agree	Strongly Agree	Agree	Neutral	Agree	Agree	Strongly Agree	Strongly Agree	Agree	Strongly Agree	Agree	Agree	Neutral	Neutral	Neutral	Agree	Agree	Agree	Agree	Agree	Agree	Agree	Strongly Agree	Strongly Agree	Strongly Agree	Agree	Agree	Neutral	Neutral	Neutral	Agree	Strongly Agree	Neutral	Agree	Agree	Strongly Agree	Strongly Agree	Strongly Agree	Strongly Agree	Agree	Agree	Agree
107	Strongly Agree	Strongly Agree	Strongly Agree	Strongly Agree	Strongly Agree	Strongly Agree	Strongly Agree	Agree	Strongly Agree	Agree	Strongly Agree	Strongly Agree	Strongly Agree	Strongly Agree	Agree	disagree	Strongly Agree	Disagree	Disagree	Strongly Agree	Disagree	Strongly Agree	Strongly Agree	Agree	Strongly Agree	Strongly Agree	Neutral	Strongly Agree	Neutral	Neutral	Neutral	Strongly Agree	Agree	Strongly Agree	Neutral	Agree	Agree	Disagree	Agree	Agree	Strongly Agree	Strongly Agree	Strongly Agree	Strongly Agree	Strongly Agree	Strongly Agree	Strongly Agree
108	Strongly Agree	Neutral	Agree	Agree	Neutral	Strongly Agree	Neutral	Neutral	Agree	Agree	Agree	Agree	Strongly Agree	Agree	Agree	disagree	Disagree	Agree	Agree	Neutral	Agree	Strongly Agree	Agree	Disagree	Agree	Agree	Neutral	Strongly Agree	Neutral	Neutral	Strongly Agree	Strongly Agree	Disagree	Agree	Agree	Agree	Disagree	Disagree	Disagree	Neutral	Agree	Agree	Neutral	Neutral	Agree	Agree	Neutral
